# Supplementary material for: KIBRA repairs synaptic plasticity and promotes resilience to tauopathy-related memory loss
Source: J Clin Invest. 2024 Feb 1;134(3):e169064. doi: 10.1172/JCI169064 (PMC10836803; doi:10.1172/JCI169064)
Supplement: Supporting data values [file jci-134-169064-s031.xlsx]

## Sheet: Figure 1B
KIBRA/GAPDH	Ln[ac-K274/HT7]
0.4141	-0.72
0.3728	-0.0254
0.6106	-0.2566
0.6377	-0.3978
0.3843	-0.6996
0.5151	-0.4731
0.4806	0.3981
0.5632	0.3824
0.4823	-0.3071
0.7342	-0.6222
0.4155	-0.6403
0.407	0.2117
0.3052	-0.2039
0.1834	1.0938
0.2791	-0.0319
0.1259	2.6307
0.5137	-0.9319
0.2007	1.2078
0.4068	1.7204
0.2753	2.3651

## Sheet: Figure 1C
KIBRA/GAPDH	Ln[p-tau181/HT7]
0.4141	-0.3646
0.3728	-1.3999
0.6106	-0.3102
0.6377	-0.5661
0.3843	-0.0662
0.5151	-0.7507
0.4806	1.2492
0.5632	0.5133
0.4823	0.278
0.7342	0.3228
0.4155	-0.2854
0.407	0.3094
0.3052	0.4537
0.1834	1.7746
0.2791	0.7935
0.1259	0.5183
0.5137	-0.8733
0.2007	0.9109
0.4068	1.6252
0.2753	0.5708

## Sheet: Figure 1D
CDR 0-1	CDR 2-3
0.515061	0.482335
0.734177	0.125933
0.513693	0.610582
0.637702	0.407003
	0.305244
	0.200675
	0.275321
	0.415472

## Sheet: Figure 1E
KIBRA/GAPDH	CDRsum
0.4823	16
0.1259	18
0.7342	6
0.4155	12
0.6106	13
0.407	18
0.5137	5.5
0.3052	18
0.2007	18
0.6377	5.5
0.5151	0
0.2753	17

## Sheet: Figure 1F
KIBRA (pg/mg)	p-tau (pg/mL)
58.2847	95.6117
50.4861	36.7334
92.2449	71.2397
47.6039	45.8099
48.9826	42.9409
67.1579	44.5275
61.786	62.4411
61.0826	127.361
131.245	138.098
23.3492	38.7039
66.9287	77.5023
56.7043	28.8194
44.9043	14.695
51.3632	35.5848
77.3348	56.9378
81.5716	50.3
67.7483	47.9387
62.8123	97.265
91.3915	127.55
84.3237	88.0886
62.8766	43.6876
64.9423	38.9812
57.3357	44.8761
89.0172	85.5809

## Sheet: Figure 1G
KIBRA (pg/mg)	tau (pg/mL)
58.2847	462.087
50.4861	242.62
92.2449	379.369
47.6039	220.949
48.9826	134.346
67.1579	137.182
61.786	366.685
61.0826	537.06
131.245	946.174
23.3492	180.782
66.9287	509.603
56.7043	96.2226
44.9043	77.4561
51.3632	110.096
77.3348	304.916
81.5716	299.54
67.7483	341.225
62.8123	502.198
91.3915	1246.52
84.3237	472.283
62.8766	202.492
53.4326	61.5306
64.9423	111.079
57.3357	181.967
89.0172	423.702

## Sheet: Figure 1H
KIBRA (pg/mg)	Aβ42/40
58.2847	0.0473368
50.4861	0.0416475
92.2449	0.0387685
47.6039	0.0839333
48.9826	0.11314
61.786	0.102634
61.0826	0.0313992
131.245	0.0691304
23.3492	0.0335126
66.9287	0.0477811
56.7043	0.0681961
44.9043	0.0614725
51.3632	0.0880688
77.3348	0.117419
81.5716	0.110347
67.7483	0.0509158
62.8123	0.0376359
91.3915	0.0411064
84.3237	0.0720472
62.8766	0.291638
53.4326	0.074742
64.9423	0.429821
57.3357	0.740878
89.0172	0.475422

## Sheet: Figure 1I
KIBRA (pg/mg)	MMSE
58.2847	12
50.4861	18
92.2449	24
47.6039	30
48.9826	29
67.1579	29
61.0826	29
131.245	25
23.3492	26
66.9287	8
56.7043	30
44.9043	30
51.3632	30
81.5716	29
67.7483	23
62.8123	30
91.3915	25
84.3237	21
62.8766	29
53.4326	30
89.0172	28

## Sheet: Figure 2B
KIBRA	NT-KIBRA	CT-KIBRA
118.548	151.449	111.945
53.0662	60.3183	91.7007
39.3681	45.2485	204.519
74.7777	22.6718	43.928
65.078	22.6809	71.0858
84.7334	21.1097	58.7347
248.569	17.9919	40.2863
115.86	32.1068	130.345
183.816	14.1235	34.1332
52.625	53.9068	128.124
107.206	18.494	368.283
56.3528	33.9897	25.3442
	15.2179	45.8848
	8.57487	31.8288

## Sheet: Figure 2D
Control unstim	Control cLTP		tauKQ unstim	tauKQ cLTP		tauKQ + NT-KIBRA unstim	tauKQ, NT-KIBRA cLTP		tauKQ + CT-KIBRA unstim	tauKQ + CT-KIBRA cLTP
31.9968	94.4333		100.027	36.0822		152.375	212.07		82.1239	100.842
76.9875	106.976		154.124	82.9626		123.399	155.531		185.058	182.794
47.5969	125.281		183.524	76.1931		117.775	77.8342		88.507	139.492
42.894	121.392		150.149	161.966		170.488	117.555		70.2432	110.062
111.979	104.106		91.2526	123.74		104.937	137.626		156.591	143.449
118.075	188.701		91.7177	127.943		98.9539	89.9141		99.5571	150.222
109.909	120.12		80.7123	125.078		45.3076	82.6932		107.46	85.7028
94.4316	118.403		80.748	131.915		106.967	107.822		125.761	121.18
108.815	122.23		123.803	94.4491		110.13	86.8478		114.378	169.866
101.359	102.923		79.6311	75.424		114.065	86.9157		124.738	223.04
117.426	127.022		92.4996	77.5451		122.403	113.891		105.568	125.559
154.851	141.066		123.112	170.267		90.5258	69.754		118.496	163.336
127.366	108.401		90.803	117.61		104.768	147.047		117.299	102.616
116.945	130.343		94.8053	85.4888		113.615			80.4527
110.826	104.175		115.549	112.088					140.784
84.484	178.199								99.4863
144.057									76.1882

[truncated: 41 more sheets: Figure 2G, Figure 2H, Figure 2I, Figure 2J, Figure 3A, Figure 3B, Figure 3C, Figure 3D, Figure 3F, Figure 4C, Figure 4E, Figure 4G, Figure 4I, Figure 5B, Figure 5D, Figure 5E, Figure 5H, Figure 6B, Figure 6D, Figure 6E …]
